# Supplementary material for: Modulation of the Bile Acid Enterohepatic Cycle by Intestinal Microbiota Alleviates Alcohol Liver Disease
Source: Cells. 2022 Mar 11;11(6):968. doi: 10.3390/cells11060968 (PMC8946080; doi:10.3390/cells11060968)
Supplement: Supplementary file 1 [file cells-11-00968-s001.zip]

Archive with 1 entries (1 files):
- cells-1583268-supplementary.pdf
